# Supplementary material for: Pimozide Increases a Delayed Rectifier K+ Conductance in Chicken Embryo Vestibular Hair Cells
Source: Biomedicines. 2023 Feb 8;11(2):488. doi: 10.3390/biomedicines11020488 (PMC9953418; doi:10.3390/biomedicines11020488)
Supplement: Supplementary file 1 [file biomedicines-11-00488-s001.zip]

Archive with 1 entries (1 files):
- biomedicines-2141629-supplementary.pdf
